# Supplementary material for: High Resolution Genetic and Physical Mapping of a Major Powdery Mildew Resistance Locus in Barley
Source: Front Plant Sci. 2019 Feb 14;10:146. doi: 10.3389/fpls.2019.00146 (PMC6382739; doi:10.3389/fpls.2019.00146)
Supplement: Supplementary file 2 [file Table_2.xlsx]

## Sheet: CAPS markers
List of CAPS markers derived from GBS and exome capture data used to narrow down the target interval.
Marker ID	sequence (5ˊ-3ˊ)	Physical position1	Enzyme	HOR Fragment size	Morex Fragment size
RHL M3	F_GCCCTTTTTGTTGTTCTTGG	758760670	AvaII	645,165,89,12	498,165,147,89,12
	R_TTAGTCCCGGACCGTGTAAC
RHL M8	F_TGGTCATTCAGAGGGTTTCA	760762352	SapI	807	507,300
	R_TGGTGGGCGTATTTAGGTTG
RHL M15	F_CCACTCATAAAATAAGGGCCT	760846245	TaqI	256,228,205	689
	R_GAAGAAGGACATAATATGCAGT
RHL M17	F_CACGCTGCCTATTATGCTCA	761560015	TaqI	424,171,165,141	595,166,141
	R_TTTGATTGACCAACGTCTGCT
RHL M19	F_TTCTTGGGGTCCTTGGTGTC	762152960	AccI	840, 149	758,149,71
	R_CACGTCCACAGTCCACACA
RHL M26	F_ATGGAGGGCCTTTTCATTTCC	762463641	MslI	615, 237	454,237,161
	CTGCACCGTCCACCATTGTT
RHL M27	F_GCAAATCCGTTTCGTGACTTC	762827447	XmnI	702	448, 254
	CAAATCATACCGAGCTGAGGA
RHL M21	F_CACTTGGCCCGGTCTTACT	762989815	SspI	445,163	608
	R_TAAATAGTGCGGGCGGAATC
RHL M29	F_CGTAGGCTGTCCTCCACATT	763121737	EspI	690,177,5	484,201,177,5,5
	ATGACGTACCTTGCCTCCAC
RHL M30	F_CGTGAAGCGTAACACCTTGA	763201116	FauI	863	483,380
	ACCTGGAGCATTTGGACTTG
RHL M23	F_AGTTATCGAGGCGTCCGTAG	763345871	AccI	828	639,104,76
	R_AACACACGCAGGGATTTAGC
RHL M25	F_AGCAGCTAAAGCCACACCTC	763552674	MmeI	980	680, 273
	R_ATACCGGCCAACCATAAAGT
RHL M31	F_GACCAAACCCAAGTCCTCCT	763961402	AccI	646, 233	512,233,134
	GAGAAAGAGGATGCGTTCCA
RHL M7	F_GTTTGTCGCTTTGGCTGTTT	764288462	BauI	390, 127	517
	R_CCTGGAAGTTTTGTGGGAAC
1Markers are listed in physical order based on the barley reference genome (Mascher et al., 2017).
2The diagnostic fragments are underlined.

## Sheet: markers_Sanger sequencing
List of markers derived from GBS and exome capture data used in Sanger sequencing to narrow down the target interval.
Marker ID	sequence (5ˊ-3ˊ)	Physical position1	Morex allele/HOR2573 allele
GBS2x_1	F_ACCTCGTCACCATCTTCGAG	762828965	A/G
	R_CAACGGTGATGAACAAGTCG
GBS2x_2	F_CACCCATGAACCTTGCTTTT	762834763	G/A
	R_TGGAGTGTGTTGCAAAGGAG
GBS2x_3	F_CCCATCACTCTCCGATTTTG	762862503	G/C
	R_AGATTCGCAACAGAGCCATT
GBS2x_4	F_GCCTCGTTCCTTTGCTGTAA	762893276	A/G
	R_GGCACACCACGAAGAAACTT
ExC_1	F_CCAAGTTCTGTCCGTGGAAT	763695010	C/G
	R_GGATGGTTTGCCAGAGATGT
M14_22	F_TACCACACACGATGTGAACG	763746838	G/C
	R_CCGTCATCAAGCAGCAACT
28N14_4	F_AATTCAGCCATCCTCACCAC	763881395	T/C
	R_TGCTATGCGGCAGTAGTCAC
GBS2x_10	F_TTCCAGAGTTGCATGATTGC	763901902	A/C
	R_GTTCGGTCACAAGGTCCAGT
1Markers are listed in physical order based on the barley reference genome (Mascher et al., 2017).
